# Supplementary material for: Entomopathogenic Nematodes for the Management of Plum Curculio in Highbush Blueberry
Source: Biology (Basel). 2021 Dec 29;11(1):45. doi: 10.3390/biology11010045 (PMC8772993; doi:10.3390/biology11010045)
Supplement: Supplementary file 1 [file biology-11-00045-s001.zip]

Archive with 1 entries (1 files):
- biology-1505369-supplementary.xlsx
