# Supplementary material for: Entomopathogenic Nematodes for the Management of Plum Curculio in Highbush Blueberry
Source: Biology (Basel). 2021 Dec 29;11(1):45. doi: 10.3390/biology11010045 (PMC8772993; doi:10.3390/biology11010045)
Supplement: Supplementary file 1 [file biology-11-00045-s001.zip › biology-1505369-supplementary.xlsx]

## Sheet: Lab persist
Lab experiment on Epn persistence in different soils
Soil	EPN	REP	DAT	MORT
Blue	Hb	1	0	19
Blue	Hb	2	0	20
Blue	Hb	3	0	21
Blue	Hb	4	0	20
Blue	Hb	5	0	15
Blue	Hb	6	0	15
Blue	Hb	7	0	18
Blue	Hb	8	0	21
Blue	Hb	9	0	21
Blue	Hb	10	0	15
Blue	Hb	1	7	7
Blue	Hb	2	7	5
Blue	Hb	3	7	12
Blue	Hb	4	7	8
Blue	Hb	5	7	6
Blue	Hb	6	7	16
Blue	Hb	7	7	15
Blue	Hb	8	7	14
Blue	Hb	9	7	18
Blue	Hb	10	7	16
Blue	Hb	1	14	4
Blue	Hb	2	14	6
Blue	Hb	3	14	9
Blue	Hb	4	14	8
Blue	Hb	5	14	1
Blue	Hb	6	14	15
Blue	Hb	7	14	11
Blue	Hb	8	14	14
Blue	Hb	9	14	16
Blue	Hb	10	14	13
Blue	Hb	1	28	1
Blue	Hb	2	28	0
Blue	Hb	3	28	2
Blue	Hb	4	28	3
Blue	Hb	5	28	1
Blue	Hb	6	28	14
Blue	Hb	7	28	8
Blue	Hb	8	28	11
Blue	Hb	9	28	17
Blue	Hb	10	28	10
Blue	Hb	1	56	6
Blue	Hb	2	56	1
Blue	Hb	3	56	3
Blue	Hb	4	56	4
Blue	Hb	5	56	1
Blue	Hb	6	56	9
Blue	Hb	7	56	9
Blue	Hb	8	56	8
Blue	Hb	9	56	7
Blue	Hb	10	56	8
Blue	Sc	1	0	26
Blue	Sc	2	0	26
Blue	Sc	3	0	24
Blue	Sc	4	0	28
Blue	Sc	5	0	24
Blue	Sc	6	0	20
Blue	Sc	7	0	21
Blue	Sc	8	0	26
Blue	Sc	9	0	24
Blue	Sc	10	0	30
Blue	Sc	1	7	26
Blue	Sc	2	7	28
Blue	Sc	3	7	24
Blue	Sc	4	7	19
Blue	Sc	5	7	26
Blue	Sc	6	7	29
Blue	Sc	7	7	22
Blue	Sc	8	7	26
Blue	Sc	9	7	24
Blue	Sc	10	7	22
Blue	Sc	1	14	28
Blue	Sc	2	14	25
Blue	Sc	3	14	30
Blue	Sc	4	14	24
Blue	Sc	5	14	27
Blue	Sc	6	14	24
Blue	Sc	7	14	25
Blue	Sc	8	14	21
Blue	Sc	9	14	23
Blue	Sc	10	14	23
Blue	Sc	1	28	17
Blue	Sc	2	28	14
Blue	Sc	3	28	24
Blue	Sc	4	28	17
Blue	Sc	5	28	20
Blue	Sc	6	28	22
Blue	Sc	7	28	22
Blue	Sc	8	28	22
Blue	Sc	9	28	22
Blue	Sc	10	28	20
Blue	Sc	1	56	19
Blue	Sc	2	56	12
Blue	Sc	3	56	16
Blue	Sc	4	56	13
Blue	Sc	5	56	10
Blue	Sc	6	56	14
Blue	Sc	7	56	19
Blue	Sc	8	56	11
Blue	Sc	9	56	8
Blue	Sc	10	56	9
Blue	Sr	1	0	23
Blue	Sr	2	0	18
Blue	Sr	3	0	20
Blue	Sr	4	0	23
Blue	Sr	5	0	21
Blue	Sr	6	0	38
Blue	Sr	7	0	38
Blue	Sr	8	0	37
Blue	Sr	9	0	38
Blue	Sr	10	0	40
Blue	Sr	1	7	22
Blue	Sr	2	7	28
Blue	Sr	3	7	19
Blue	Sr	4	7	21
Blue	Sr	5	7	22
Blue	Sr	6	7	30
Blue	Sr	7	7	21
Blue	Sr	8	7	23
Blue	Sr	9	7	27
Blue	Sr	10	7	28
Blue	Sr	1	14	25
Blue	Sr	2	14	26
Blue	Sr	3	14	33
Blue	Sr	4	14	30
Blue	Sr	5	14	29
Blue	Sr	6	14	20
Blue	Sr	7	14	32
Blue	Sr	8	14	24
Blue	Sr	9	14	26
Blue	Sr	10	14	27
Blue	Sr	1	28	16
Blue	Sr	2	28	18
Blue	Sr	3	28	14
Blue	Sr	4	28	18
Blue	Sr	5	28	18
Blue	Sr	6	28	22
Blue	Sr	7	28	25
Blue	Sr	8	28	23
Blue	Sr	9	28	20
Blue	Sr	10	28	27
Blue	Sr	1	56	15
Blue	Sr	2	56	20
Blue	Sr	3	56	21
Blue	Sr	4	56	20
Blue	Sr	5	56	23
Blue	Sr	6	56	20
Blue	Sr	7	56	18
Blue	Sr	8	56	17
Blue	Sr	9	56	23
Blue	Sr	10	56	20
Blue	Sf	1	0	16
Blue	Sf	2	0	14
Blue	Sf	3	0	18
Blue	Sf	4	0	18
Blue	Sf	5	0	18
Blue	Sf	6	0	20
Blue	Sf	7	0	24
Blue	Sf	8	0	18
Blue	Sf	9	0	18
Blue	Sf	10	0	20
Blue	Sf	1	7	21
Blue	Sf	2	7	18
Blue	Sf	3	7	12
Blue	Sf	4	7	21
Blue	Sf	5	7	20
Blue	Sf	6	7	22
Blue	Sf	7	7	19
Blue	Sf	8	7	18
Blue	Sf	9	7	17
Blue	Sf	10	7	19
Blue	Sf	1	14	23
Blue	Sf	2	14	19
Blue	Sf	3	14	22
Blue	Sf	4	14	23
Blue	Sf	5	14	17
Blue	Sf	6	14	17
Blue	Sf	7	14	16
Blue	Sf	8	14	15
Blue	Sf	9	14	16
Blue	Sf	10	14	14
Blue	Sf	1	28	15
Blue	Sf	2	28	19
Blue	Sf	3	28	11
Blue	Sf	4	28	8
Blue	Sf	5	28	16
Blue	Sf	6	28	13
Blue	Sf	7	28	15
Blue	Sf	8	28	18
Blue	Sf	9	28	16
Blue	Sf	10	28	17
Blue	Sf	1	56	17
Blue	Sf	2	56	16
Blue	Sf	3	56	13
Blue	Sf	4	56	18
Blue	Sf	5	56	10
Blue	Sf	6	56	17
Blue	Sf	7	56	13
Blue	Sf	8	56	9
Blue	Sf	9	56	11
Blue	Sf	10	56	8
SdLm	Hb	1	0	24
SdLm	Hb	2	0	23
SdLm	Hb	3	0	24
SdLm	Hb	4	0	23
SdLm	Hb	5	0	30
SdLm	Hb	6	0	19
SdLm	Hb	7	0	16
SdLm	Hb	8	0	15
SdLm	Hb	9	0	17
SdLm	Hb	10	0	23
SdLm	Hb	1	7	18
SdLm	Hb	2	7	14
SdLm	Hb	3	7	9
SdLm	Hb	4	7	16
SdLm	Hb	5	7	15
SdLm	Hb	6	7	19
SdLm	Hb	7	7	19
SdLm	Hb	8	7	17
SdLm	Hb	9	7	15
SdLm	Hb	10	7	16
SdLm	Hb	1	14	7
SdLm	Hb	2	14	9
SdLm	Hb	3	14	8
SdLm	Hb	4	14	13
SdLm	Hb	5	14	9
SdLm	Hb	6	14	12
SdLm	Hb	7	14	17
SdLm	Hb	8	14	14
SdLm	Hb	9	14	15
SdLm	Hb	10	14	14
SdLm	Hb	1	28	4
SdLm	Hb	2	28	5
SdLm	Hb	3	28	2
SdLm	Hb	4	28	7
SdLm	Hb	5	28	5
SdLm	Hb	6	28	12
SdLm	Hb	7	28	11
SdLm	Hb	8	28	11
SdLm	Hb	9	28	16
SdLm	Hb	10	28	12
SdLm	Hb	1	56	9
SdLm	Hb	2	56	8
SdLm	Hb	3	56	4
SdLm	Hb	4	56	8
SdLm	Hb	5	56	5
SdLm	Hb	6	56	12
SdLm	Hb	7	56	9
SdLm	Hb	8	56	6
SdLm	Hb	9	56	12
SdLm	Hb	10	56	11
SdLm	Sc	1	0	31
SdLm	Sc	2	0	29
SdLm	Sc	3	0	33
SdLm	Sc	4	0	33
SdLm	Sc	5	0	29
SdLm	Sc	6	0	24
SdLm	Sc	7	0	27
SdLm	Sc	8	0	26
SdLm	Sc	9	0	25
SdLm	Sc	10	0	25
SdLm	Sc	1	7	29
SdLm	Sc	2	7	20
SdLm	Sc	3	7	25
SdLm	Sc	4	7	24
SdLm	Sc	5	7	25
SdLm	Sc	6	7	27
SdLm	Sc	7	7	22
SdLm	Sc	8	7	27
SdLm	Sc	9	7	21
SdLm	Sc	10	7	30
SdLm	Sc	1	14	30
SdLm	Sc	2	14	25
SdLm	Sc	3	14	17
SdLm	Sc	4	14	22
SdLm	Sc	5	14	18
SdLm	Sc	6	14	23
SdLm	Sc	7	14	24
SdLm	Sc	8	14	26
SdLm	Sc	9	14	22
SdLm	Sc	10	14	23
SdLm	Sc	1	28	17
SdLm	Sc	2	28	17
SdLm	Sc	3	28	15
SdLm	Sc	4	28	20
SdLm	Sc	5	28	21
SdLm	Sc	6	28	19
SdLm	Sc	7	28	19
SdLm	Sc	8	28	17
SdLm	Sc	9	28	22
SdLm	Sc	10	28	19
SdLm	Sc	1	56	17
SdLm	Sc	2	56	13
SdLm	Sc	3	56	14
SdLm	Sc	4	56	22
SdLm	Sc	5	56	13
SdLm	Sc	6	56	11
SdLm	Sc	7	56	13
SdLm	Sc	8	56	11
SdLm	Sc	9	56	13
SdLm	Sc	10	56	9
SdLm	Sr	1	0	28
SdLm	Sr	2	0	27
SdLm	Sr	3	0	27
SdLm	Sr	4	0	30
SdLm	Sr	5	0	24
SdLm	Sr	6	0	37
SdLm	Sr	7	0	39
SdLm	Sr	8	0	38
SdLm	Sr	9	0	38
SdLm	Sr	10	0	40
SdLm	Sr	1	7	28
SdLm	Sr	2	7	28
SdLm	Sr	3	7	36
SdLm	Sr	4	7	24
SdLm	Sr	5	7	32
SdLm	Sr	6	7	30
SdLm	Sr	7	7	24
SdLm	Sr	8	7	28
SdLm	Sr	9	7	28
SdLm	Sr	10	7	29
SdLm	Sr	1	14	34
SdLm	Sr	2	14	34
SdLm	Sr	3	14	27
SdLm	Sr	4	14	30
SdLm	Sr	5	14	26
SdLm	Sr	6	14	23
SdLm	Sr	7	14	28
SdLm	Sr	8	14	29
SdLm	Sr	9	14	27
SdLm	Sr	10	14	26
SdLm	Sr	1	28	16
SdLm	Sr	2	28	12
SdLm	Sr	3	28	23
SdLm	Sr	4	28	17
SdLm	Sr	5	28	23
SdLm	Sr	6	28	24
SdLm	Sr	7	28	29
SdLm	Sr	8	28	21
SdLm	Sr	9	28	21
SdLm	Sr	10	28	26
SdLm	Sr	1	56	13
SdLm	Sr	2	56	15
SdLm	Sr	3	56	14
SdLm	Sr	4	56	20
SdLm	Sr	5	56	16
SdLm	Sr	6	56	18
SdLm	Sr	7	56	15
SdLm	Sr	8	56	15
SdLm	Sr	9	56	12
SdLm	Sr	10	56	19
SdLm	Sf	1	0	21
SdLm	Sf	2	0	20
SdLm	Sf	3	0	30
SdLm	Sf	4	0	24
SdLm	Sf	5	0	23
SdLm	Sf	6	0	19
SdLm	Sf	7	0	19
SdLm	Sf	8	0	22
SdLm	Sf	9	0	19
SdLm	Sf	10	0	20
SdLm	Sf	1	7	14
SdLm	Sf	2	7	16
SdLm	Sf	3	7	22
SdLm	Sf	4	7	19
SdLm	Sf	5	7	19
SdLm	Sf	6	7	23
SdLm	Sf	7	7	22
SdLm	Sf	8	7	17
SdLm	Sf	9	7	19
SdLm	Sf	10	7	15
SdLm	Sf	1	14	12
SdLm	Sf	2	14	20
SdLm	Sf	3	14	22
SdLm	Sf	4	14	20
SdLm	Sf	5	14	19
SdLm	Sf	6	14	15
SdLm	Sf	7	14	14
SdLm	Sf	8	14	15
SdLm	Sf	9	14	18
SdLm	Sf	10	14	16
SdLm	Sf	1	28	12
SdLm	Sf	2	28	13
SdLm	Sf	3	28	13
SdLm	Sf	4	28	11
SdLm	Sf	5	28	8
SdLm	Sf	6	28	17
SdLm	Sf	7	28	21
SdLm	Sf	8	28	17
SdLm	Sf	9	28	18
SdLm	Sf	10	28	16
SdLm	Sf	1	56	12
SdLm	Sf	2	56	19
SdLm	Sf	3	56	15
SdLm	Sf	4	56	13
SdLm	Sf	5	56	16
SdLm	Sf	6	56	10
SdLm	Sf	7	56	9
SdLm	Sf	8	56	10
SdLm	Sf	9	56	12
SdLm	Sf	10	56	9

## Sheet: Lab virulence
Lab experiment on Epns vs PC larvae
EPN	REP	Rate	Combi	Morto_7D	Morto_14D	Total
Sc	1	Low	Sc Low	0	2	5
Sc	2	Low	Sc Low	0	1	5
Sc	3	Low	Sc Low	0	2	5
Sc	4	Low	Sc Low	0	1	5
Sc	5	Low	Sc Low	0	3	5
Sc	6	Low	Sc Low	1	5	5
Sc	7	Low	Sc Low	0	2	5
Sc	8	Low	Sc Low	0	2	5
Sc	9	Low	Sc Low	0	2	5
Sc	10	Low	Sc Low	0	3	5
Sc	11	Low	Sc Low	0	1	5
Sc	12	Low	Sc Low	0	2	5
Sc	13	Low	Sc Low	0	2	5
Sc	14	Low	Sc Low	0	1	5
Sc	1	Medium	Sc Medium	1	5	5
Sc	2	Medium	Sc Medium	0	1	5
Sc	3	Medium	Sc Medium	0	0	5
Sc	4	Medium	Sc Medium	0	2	5
Sc	5	Medium	Sc Medium	0	2	5
Sc	6	Medium	Sc Medium	0	1	5
Sc	7	Medium	Sc Medium	3	3	5
Sc	8	Medium	Sc Medium	1	3	5
Sc	9	Medium	Sc Medium	0	2	5
Sc	10	Medium	Sc Medium	0	5	5
Sc	11	Medium	Sc Medium	0	4	5
Sc	12	Medium	Sc Medium	0	4	5
Sc	13	Medium	Sc Medium	0	4	5
Sc	14	Medium	Sc Medium	1	3	5
Sc	1	High	Sc High	1	5	5
Sc	2	High	Sc High	0	2	5
Sc	3	High	Sc High	0	1	5
Sc	4	High	Sc High	0	2	5
Sc	5	High	Sc High	0	3	5
Sc	6	High	Sc High	0	3	5
Sc	7	High	Sc High	0	0	5
Sc	8	High	Sc High	4	5	5
Sc	9	High	Sc High	1	2	5
Sc	10	High	Sc High	4	5	5
Sc	11	High	Sc High	5	5	5
Sc	12	High	Sc High	2	2	5
Sc	13	High	Sc High	4	4	5
Sc	14	High	Sc High	4	4	5
Sf	1	Low	Sf Low	0	2	5
Sf	2	Low	Sf Low	0	2	5
Sf	3	Low	Sf Low	0	1	5
Sf	4	Low	Sf Low	0	2	5
Sf	5	Low	Sf Low	0	3	5
Sf	6	Low	Sf Low	0	4	5
Sf	7	Low	Sf Low	1	5	5
Sf	8	Low	Sf Low	0	0	5
Sf	9	Low	Sf Low	0	1	5
Sf	10	Low	Sf Low	0	1	5
Sf	11	Low	Sf Low	0	0	5
Sf	12	Low	Sf Low	0	2	5
Sf	13	Low	Sf Low	0	1	5
Sf	14	Low	Sf Low	0	0	5
Sf	1	Medium	Sf Medium	1	5	5
Sf	2	Medium	Sf Medium	0	1	5
Sf	3	Medium	Sf Medium	0	2	5
Sf	4	Medium	Sf Medium	0	1	5
Sf	5	Medium	Sf Medium	0	1	5
Sf	6	Medium	Sf Medium	0	3	5
Sf	7	Medium	Sf Medium	0	0	5
Sf	8	Medium	Sf Medium	0	3	5
Sf	9	Medium	Sf Medium	0	2	5
Sf	10	Medium	Sf Medium	0	2	5
Sf	11	Medium	Sf Medium	0	3	5
Sf	12	Medium	Sf Medium	0	2	5
Sf	13	Medium	Sf Medium	0	2	5
Sf	14	Medium	Sf Medium	0	2	5
Sf	1	High	Sf High	0	1	5
Sf	2	High	Sf High	0	3	5
Sf	3	High	Sf High	0	2	5
Sf	4	High	Sf High	0	2	5
Sf	5	High	Sf High	0	3	5
Sf	6	High	Sf High	2	5	5
Sf	7	High	Sf High	0	5	5
Sf	8	High	Sf High	0	5	5
Sf	9	High	Sf High	0	3	5
Sf	10	High	Sf High	0	2	5
Sf	11	High	Sf High	0	5	5
Sf	12	High	Sf High	0	3	5
Sf	13	High	Sf High	0	3	5
Sf	14	High	Sf High	0	2	5
Sr	1	Low	Sr Low	0	4	5
Sr	2	Low	Sr Low	3	5	5
Sr	3	Low	Sr Low	1	5	5
Sr	4	Low	Sr Low	2	5	5
Sr	5	Low	Sr Low	2	5	5
Sr	6	Low	Sr Low	3	5	5
Sr	7	Low	Sr Low	0	5	5
Sr	8	Low	Sr Low	0	5	5
Sr	9	Low	Sr Low	0	5	5
Sr	10	Low	Sr Low	0	5	5
Sr	11	Low	Sr Low	4	4	5
Sr	12	Low	Sr Low	3	5	5
Sr	13	Low	Sr Low	0	4	5
Sr	14	Low	Sr Low	3	5	5
Sr	1	Medium	Sr Medium	2	5	5
Sr	2	Medium	Sr Medium	4	4	5
Sr	3	Medium	Sr Medium	3	5	5
Sr	4	Medium	Sr Medium	3	5	5
Sr	5	Medium	Sr Medium	0	5	5
Sr	6	Medium	Sr Medium	0	4	5
Sr	7	Medium	Sr Medium	0	5	5
Sr	8	Medium	Sr Medium	3	5	5
Sr	9	Medium	Sr Medium	3	4	5
Sr	10	Medium	Sr Medium	3	4	5
Sr	11	Medium	Sr Medium	5	5	5
Sr	12	Medium	Sr Medium	5	5	5
Sr	13	Medium	Sr Medium	5	5	5
Sr	14	Medium	Sr Medium	3	5	5
Sr	1	High	Sr High	5	5	5
Sr	2	High	Sr High	4	4	5
Sr	3	High	Sr High	3	5	5
Sr	4	High	Sr High	4	5	5
Sr	5	High	Sr High	3	5	5
Sr	6	High	Sr High	0	5	5
Sr	7	High	Sr High	3	5	5
Sr	8	High	Sr High	5	5	5
Sr	9	High	Sr High	5	5	5
Sr	10	High	Sr High	5	5	5
Sr	11	High	Sr High	5	5	5
Sr	12	High	Sr High	4	5	5
Sr	13	High	Sr High	4	5	5
Sr	14	High	Sr High	5	5	5
Ss	1	Low	Ss Low	0	1	5
Ss	2	Low	Ss Low	0	0	5
Ss	3	Low	Ss Low	0	0	5
Ss	4	Low	Ss Low	0	0	5
Ss	5	Low	Ss Low	0	0	5
Ss	6	Low	Ss Low	0	1	5
Ss	7	Low	Ss Low	0	0	5
Ss	8	Low	Ss Low	0	1	5
Ss	9	Low	Ss Low	0	0	5
Ss	10	Low	Ss Low	0	0	5
Ss	11	Low	Ss Low	0	0	5
Ss	12	Low	Ss Low	0	1	5
Ss	13	Low	Ss Low	0	1	5
Ss	14	Low	Ss Low	0	0	5
Ss	1	Medium	Ss Medium	0	4	5
Ss	2	Medium	Ss Medium	0	1	5
Ss	3	Medium	Ss Medium	0	3	5
Ss	4	Medium	Ss Medium	0	2	5
Ss	5	Medium	Ss Medium	0	0	5
Ss	6	Medium	Ss Medium	0	0	5
Ss	7	Medium	Ss Medium	0	0	5
Ss	8	Medium	Ss Medium	0	2	5
Ss	9	Medium	Ss Medium	0	1	5
Ss	10	Medium	Ss Medium	0	2	5
Ss	11	Medium	Ss Medium	0	1	5
Ss	12	Medium	Ss Medium	0	1	5
Ss	13	Medium	Ss Medium	0	1	5
Ss	14	Medium	Ss Medium	0	1	5
Ss	1	High	Ss High	0	2	5
Ss	2	High	Ss High	0	2	5
Ss	3	High	Ss High	0	1	5
Ss	4	High	Ss High	0	1	5
Ss	5	High	Ss High	0	1	5
Ss	6	High	Ss High	0	3	5
Ss	7	High	Ss High	0	0	5
Ss	8	High	Ss High	0	2	5
Ss	9	High	Ss High	0	2	5
Ss	10	High	Ss High	0	2	5
Ss	11	High	Ss High	0	3	5
Ss	12	High	Ss High	0	2	5
Ss	13	High	Ss High	0	2	5
Ss	14	High	Ss High	0	3	5

## Sheet: Lab Pupae 1
Lab experiment on Hb, Sc, Sf, Ss vs Pupae
EPN	REP	Mort 7d	Mort 14d
Sc	1	0	1
Sc	2	0	1
Sc	3	0	0
Sc	4	0	1
Sc	5	0	1
Sc	6	0	0
Sc	7	0	0
Sc	8	0	0
Sc	9	0	0
Sc	10	0	1
Sc	11	0	1
Sc	12	0	0
Sc	13	0	1
Sc	14	0	0
Sc	15	0	0
Sc	16	0	1
Sc	17	0	1
Sc	18	0	0
Sc	19	0	0
Sc	20	0	0
Sc	21	0	1
Sc	22	0	0
Sc	23	0	1
Sc	24	0	1
Sc	25	0	1
Sc	26	0	0
Sc	27	0	1
Sc	28	0	1
Sc	29	0	1
Sc	30	0	0
Sc	31	0	1
Sc	32	0	0
Sc	33	0	0
Sc	34	0	1
Sc	35	0	0
Sc	36	0	0
Sf	1	0	0
Sf	2	0	0
Sf	3	0	0
Sf	4	0	0
Sf	5	0	0
Sf	6	0	0
Sf	7	0	0
Sf	8	0	0
Sf	9	0	0
Sf	10	0	0
Sf	11	0	0
Sf	12	0	0
Sf	13	0	0
Sf	14	0	0
Sf	15	0	0
Sf	16	0	0
Sf	17	0	0
Sf	18	0	0
Sf	19	0	0
Sf	20	0	0
Sf	21	0	0
Sf	22	0	0
Sf	23	0	1
Sf	24	0	0
Sf	25	0	0
Sf	26	0	0
Sf	27	1	1
Sf	28	0	0
Sf	29	0	1
Sf	30	0	0
Sf	31	0	0
Sf	32	0	0
Sf	33	0	0
Sf	34	0	0
Sf	35	0	0
Sf	36	0	0
Hb	1	0	0
Hb	2	0	0
Hb	3	0	0
Hb	4	0	0
Hb	5	0	0
Hb	6	0	0
Hb	7	0	0
Hb	8	0	0
Hb	9	0	0
Hb	10	0	0
Hb	11	0	0
Hb	12	0	0
Hb	13	0	0
Hb	14	0	0
Hb	15	0	0
Hb	16	0	0
Hb	17	0	0
Hb	18	0	0
Hb	19	0	0
Hb	20	0	0
Hb	21	0	0
Hb	22	0	0
Hb	23	0	0
Hb	24	0	0
Hb	25	0	0
Hb	26	0	0
Hb	27	0	0
Hb	28	0	0
Hb	29	0	0
Hb	30	0	0
Hb	31	0	0
Hb	32	0	0
Hb	33	0	0
Hb	34	0	0
Hb	35	0	0
Hb	36	0	0
Ss	1	0	0
Ss	2	0	0
Ss	3	0	0
Ss	4	0	0
Ss	5	0	0
Ss	6	0	0
Ss	7	0	1
Ss	8	0	0
Ss	9	0	0
Ss	10	0	1
Ss	11	0	0
Ss	12	0	0
Ss	13	0	0
Ss	14	0	0
Ss	15	0	1
Ss	16	0	0
Ss	17	0	0
Ss	18	0	0
Ss	19	0	1
Ss	20	0	1
Ss	21	0	0
Ss	22	0	0
Ss	23	0	0
Ss	24	0	0
Ss	25	0	0
Ss	26	0	0
Ss	27	0	0
Ss	28	0	0
Ss	29	0	0
Ss	30	0	0
Ss	31	0	0
Ss	32	0	1
Ss	33	0	0
Ss	34	0	0
Ss	35	0	0
Ss	36	0	0

## Sheet: Lab Pupae 2
Lab experiment on Sr vs Pupae
Rate	Trial	Rep	Mort 7d	Mort 14d
Low	1	1	0	1
Low	1	2	1	1
Low	1	3	0	0
Low	1	4	1	1
Low	1	5	1	1
Low	1	6	1	1
Low	1	7	0	0
Low	1	8	0	0
Low	1	9	0	1
Low	1	10	0	1
Low	1	11	1	1
Low	1	12	1	1
Low	1	13	1	1
Low	1	14	1	1
Low	1	15	1	1
Low	1	16	0	0
Low	1	17	1	1
Low	1	18	1	1
Low	1	19	1	1
Low	1	20	1	1
Low	1	21	1	1
Low	1	22	1	1
Low	1	23	0	0
Low	1	24	1	1
Low	1	25	1	1
Low	1	26	1	1
Low	1	27	1	1
Low	1	28	1	1
Low	1	29	1	1
Low	1	30	1	1
Low	1	31	1	1
Low	1	32	1	1
Low	1	33	1	1
Low	1	34	1	1
Low	1	35	0	0
Low	1	36	1	1
Low	1	37	1	1
Low	1	38	1	1
Low	1	39	1	1
Low	1	40	0	0
Low	2	41	1	1
Low	2	42	1	1
Low	2	43	1	1
Low	2	44	1	1
Low	2	45	1	1
Low	2	46	1	1
Low	2	47	1	1
Low	2	48	1	1
Low	2	49	1	1
Low	2	50	1	1
Low	2	51	1	1
Low	2	52	1	1
Low	2	53	1	1
Low	2	54	1	1
Low	2	55	1	1
Low	2	56	1	1
Low	2	57	1	1
Low	2	58	1	1
Low	2	59	1	1
Low	2	60	1	1
Low	2	61	0	0
Low	2	62	1	1
Low	2	63	1	1
Low	2	64	1	1
Low	2	65	1	1
Low	2	66	1	1
Low	2	67	1	1
Low	2	68	1	1
Low	2	69	1	1
Low	2	70	1	1
Low	2	71	1	1
Low	2	72	1	1
Low	2	73	1	1
Low	2	74	1	1
Low	2	75	1	1
Low	2	76	1	1
Low	2	77	1	1
Low	2	78	0	0
Low	2	79	1	1
Low	2	80	0	0
Medium	1	1	1	1
Medium	1	2	1	1
Medium	1	3	1	1
Medium	1	4	1	1
Medium	1	5	1	1
Medium	1	6	1	1
Medium	1	7	1	1
Medium	1	8	1	1
Medium	1	9	1	1
Medium	1	10	1	1
Medium	1	11	1	1
Medium	1	12	1	1
Medium	1	13	1	1
Medium	1	14	1	1
Medium	1	15	1	1
Medium	1	16	1	1
Medium	1	17	1	1
Medium	1	18	1	1
Medium	1	19	1	1
Medium	1	20	1	1
Medium	1	21	1	1
Medium	1	22	1	1
Medium	1	23	1	1
Medium	1	24	1	1
Medium	1	25	1	1
Medium	1	26	1	1
Medium	1	27	1	1
Medium	1	28	1	1
Medium	1	29	1	1
Medium	1	30	1	1
Medium	1	31	1	1
Medium	1	32	1	1
Medium	1	33	1	1
Medium	1	34	1	1
Medium	1	35	1	1
Medium	1	36	1	1
Medium	1	37	1	1
Medium	1	38	0	0
Medium	1	39	1	1
Medium	1	40	1	1
Medium	2	41	1	1
Medium	2	42	1	1
Medium	2	43	1	1
Medium	2	44	1	1
Medium	2	45	1	1
Medium	2	46	1	1
Medium	2	47	1	1
Medium	2	48	1	1
Medium	2	49	1	1
Medium	2	50	1	1
Medium	2	51	1	1
Medium	2	52	1	1
Medium	2	53	1	1
Medium	2	54	1	1
Medium	2	55	0	1
Medium	2	56	1	1
Medium	2	57	1	1
Medium	2	58	0	1
Medium	2	59	1	1
Medium	2	60	1	1
Medium	2	61	1	1
Medium	2	62	1	1
Medium	2	63	1	1
Medium	2	64	1	1
Medium	2	65	1	1
Medium	2	66	1	1
Medium	2	67	1	1
Medium	2	68	1	1
Medium	2	69	1	1
Medium	2	70	1	1
Medium	2	71	1	1
Medium	2	72	1	1
Medium	2	73	1	1
Medium	2	74	1	1
Medium	2	75	1	1
Medium	2	76	1	1
Medium	2	77	1	1
Medium	2	78	1	0
Medium	2	79	1	1
Medium	2	80	1	1
High	1	1	1	1
High	1	2	1	1
High	1	3	1	1
High	1	4	1	1
High	1	5	1	1
High	1	6	1	1
High	1	7	1	1
High	1	8	1	1
High	1	9	1	1
High	1	10	1	1
High	1	11	1	1
High	1	12	1	1
High	1	13	1	1
High	1	14	1	1
High	1	15	0	1
High	1	16	1	1
High	1	17	1	1
High	1	18	0	1
High	1	19	1	1
High	1	20	1	1
High	1	21	1	1
High	1	22	1	1
High	1	23	1	1
High	1	24	1	1
High	1	25	1	1
High	1	26	1	1
High	1	27	1	1
High	1	28	1	1
High	1	29	1	1
High	1	30	1	1
High	1	31	1	1
High	1	32	1	1
High	1	33	1	1
High	1	34	1	1
High	1	35	1	1
High	1	36	1	1
High	1	37	1	1
High	1	38	1	1
High	1	39	1	1
High	1	40	1	1
High	2	41	1	1
High	2	42	1	1
High	2	43	1	1
High	2	44	1	1
High	2	45	1	1
High	2	46	1	1
High	2	47	1	1
High	2	48	1	1
High	2	49	1	1
High	2	50	1	1
High	2	51	1	1
High	2	52	1	1
High	2	53	1	1
High	2	54	1	1
High	2	55	1	1
High	2	56	1	1
High	2	57	1	1
High	2	58	1	1
High	2	59	1	1
High	2	60	1	1
High	2	61	1	1
High	2	62	1	1
High	2	63	1	1
High	2	64	1	1
High	2	65	1	1
High	2	66	1	1
High	2	67	1	1
High	2	68	1	1
High	2	69	1	1
High	2	70	1	1
High	2	71	1	1
High	2	72	1	1
High	2	73	1	1
High	2	74	1	1
High	2	75	1	1
High	2	76	1	1
High	2	77	1	1
High	2	78	1	1
High	2	79	1	1
High	2	80	1	1

## Sheet: Fd 2020 effic
													2020 Field experiment on Epn vs PC - Efficacy
	PC vs NEM Emergence Cones 2020												Number of adult PC recovered from emergence cages
	TREATED: 6/23		Expect ad emergence: 7/30 - 8/24										EPN
	REP	COLOR	Treatment	PC adults per date								TOTAL PC	Rep	Sf	Sc	Sr	Ss	Utc
				2020-07-03	2020-07-10	2020-07-17	2020-07-27	2020-08-03	2020-08-10				1	1	0	0	4	2
1	1	Pink	S. feltiae	.	.	.	1	.	.			1	2	1	2	0	1	1
2		Blue	S. carpocapsae	.	.	.	.	.	.			0	3	3	4	0	2	3
3		Brown	S. riobrave	.	.	.	.	.	.			0	4	0	0	1	1	6
4		Orange	S. scarabaei	.	.	1	3	.	.			4	5	2	3	0	3	1
5		Yellow	UTC	.	.	.	1	.	1			2	6	2	4	0	9	1
6	2	Brown	S. riobrave	.	.	.	.	.	.			0	avg	1.5	2.16667	0.166667	3.33333	2.33333
7		Pink	S. feltiae	.	.	.	1	.	.			1	se	0.428174	0.749074	0.166667	1.22927	0.802773
8		Orange	S. scarabaei	.	.	.	1	.	.			1	sd	1.04881	1.83485	0.408248	3.01109	1.96638
9		Blue	S. carpocapsae	.	.	.	1	.	1			2	%con	0.357143	0.0714286	0.928571	-0.428571	0
10		Yellow	UTC	.	.	.	1	.	.			1
11	3	Blue	S. carpocapsae	.	.	.	3	.	1			4	EPN	Block	Adults	sqrt	log
12		Orange	S. scarabaei	.	.	.	2	.	.			2	Sf	1	1	1	0.30103
13		Yellow	UTC	.	.	1	2	.	.			3	Sf	2	1	1	0.30103
14		Brown	S. riobrave	.	.	.	.	.	.			0	Sf	3	3	1.73205	0.60206
15		Pink	S. feltiae	.	.	1	2	.	.			3	Sf	4	0	0	0
16	4	Yellow	UTC	.	.	1	5	.	.			6	Sf	5	2	1.41421	0.477121
17		Orange	S. scarabaei	.	.	.	1	.	.			1	Sf	6	2	1.41421	0.477121
18		Pink	S. feltiae	.	.	.	.	.	.			0	Sc	1	0	0	0
19		Brown	S. riobrave	.	.	.	1	.	.			1	Sc	2	2	1.41421	0.477121
20		Blue	S. carpocapsae	.	.	.	.	.	.			0	Sc	3	4	2	0.69897
21	5	Brown	S. riobrave	.	.	.	.	.	.			0	Sc	4	0	0	0
22		Pink	S. feltiae	.	.	.	2	.	.			2	Sc	5	3	1.73205	0.60206
23		Orange	S. scarabaei	.	.	.	3	.	.			3	Sc	6	4	2	0.69897
24		Yellow	UTC	.	.	.	1	.	.			1	Sr	1	0	0	0
25		Blue	S. carpocapsae	.	.	.	1	1	1			3	Sr	2	0	0	0
26	6	Orange	S. scarabaei	.	.	1	8	.	.			9	Sr	3	0	0	0
27		Pink	S. feltiae	.	.	.	2	.	.			2	Sr	4	1	1	0.30103
28		Blue	S. carpocapsae	.	.	1	3	.	.			4	Sr	5	0	0	0
29		Yellow	UTC	.	.	.	1	.	.			1	Sr	6	0	0	0
30		Brown	S. riobrave	.	.	.	.	.	.			0	Ss	1	4	2	0.69897
													Ss	2	1	1	0.30103
													Ss	3	2	1.41421	0.477121
		Treatment	Mean	SE									Ss	4	1	1	0.30103
		S. feltiae	1.5	0.428174									Ss	5	3	1.73205	0.60206
		S. carpocapsae	2.16667	0.749074									Ss	6	9	3	1
		S. riobrave	0.166667	0.166667									Utc	1	2	1.41421	0.477121
		S. scarabaei	3.33333	1.22927									Utc	2	1	1	0.30103
		UTC	2.33333	0.802773									Utc	3	3	1.73205	0.60206
													Utc	4	6	2.44949	0.845098
													Utc	5	1	1	0.30103
													Utc	6	1	1	0.30103

## Sheet: Fd 2020 persist
2020 Field experiment on Epn vs PC - Epn persistence
Total waxworms infected
Epn	Sc			Sf			Sr			Ss			Utc					Epn	Rep	dat	absol	absqrt	ablog	relat	relsqrt	rellog
Rep	0	7	21	0	7	21	0	7	21	0	7	21	0	7	21			C	1	0	13	3.60555	1.14613	1.05408	1.02669	0.312618
1	13	7	2	12	4	6	14	10	7	13	6	4	0	0	0			C	2	0	11	3.31662	1.07918	0.891916	0.944413	0.276902
2	11	7	4	9	3	1	12	9	4	7	8	3	0	0	0			C	3	0	13	3.60555	1.14613	1.05408	1.02669	0.312618
3	13	6	2	12	2	1	12	11	4	8	7	4	0	0	0			C	4	0	13	3.60555	1.14613	1.05408	1.02669	0.312618
4	13	10	5	9	3	5	13	11	4	6	5	3	0	0	0			C	5	0	12	3.4641	1.11394	0.972999	0.986407	0.295127
5	12	10	3	9	3	2	15	9	5	9	8	1	0	0	0			C	6	0	12	3.4641	1.11394	0.972999	0.986407	0.295127
6	12	9	3	7	4	1	11	9	4	10	5	3	0	0	0			C	1	7	7	2.64575	0.90309	0.567583	0.753381	0.195231
avg	12.3333	8.16667	3.16667	9.66667	3.16667	2.66667	12.8333	9.83333	4.66667	8.83333	6.5	3	0	0	0			C	2	7	7	2.64575	0.90309	0.567583	0.753381	0.195231
sem	0.136083	0.287067	0.194841	0.327731	0.125462	0.375154	0.245327	0.163865	0.201843	0.41388	0.229734	0.182574	0	0	0			C	3	7	6	2.44949	0.845098	0.4865	0.697495	0.172165
sd	0.816497	1.7224	1.16905	1.96638	0.752773	2.25093	1.47196	0.983192	1.21106	2.48328	1.3784	1.09545	0	0	0			C	4	7	10	3.16228	1.04139	0.810833	0.900463	0.257878
																		C	5	7	10	3.16228	1.04139	0.810833	0.900463	0.257878
																		C	6	7	9	3	1	0.729749	0.854254	0.237983
																		C	1	21	2	1.41421	0.477121	0.162167	0.402699	0.0652684
																		C	2	21	4	2	0.69897	0.324333	0.569502	0.121997
																		C	3	21	2	1.41421	0.477121	0.162167	0.402699	0.0652684
																		C	4	21	5	2.23607	0.778151	0.405416	0.636723	0.147805
																		C	5	21	3	1.73205	0.60206	0.24325	0.493204	0.0945584
2020 field baiting PC - summary																		C	6	21	3	1.73205	0.60206	0.24325	0.493204	0.0945584
Relative to 0 DAT																		F	1	0	12	3.4641	1.11394	1.24134	1.11415	0.350507
Epn	Sc			Sf			Sr			Ss			Utc					F	2	0	9	3	1	0.931002	0.964885	0.285783
Rep	0	7	21	0	7	21	0	7	21	0	7	21	0	7	21			F	3	0	12	3.4641	1.11394	1.24134	1.11415	0.350507
1	1.05408	0.567583	0.162167	1.24134	0.413779	0.620668	1.09094	0.779241	0.545469	1.47175	0.679271	0.452847	0	0	0			F	4	0	9	3	1	0.931002	0.964885	0.285783
2	0.891916	0.567583	0.324333	0.931002	0.310334	0.103445	0.935089	0.701317	0.311696	0.792483	0.905695	0.339635	0	0	0			F	5	0	9	3	1	0.931002	0.964885	0.285783
3	1.05408	0.4865	0.162167	1.24134	0.206889	0.103445	0.935089	0.857165	0.311696	0.905695	0.792483	0.452847	0	0	0			F	6	0	7	2.64575	0.90309	0.724113	0.850948	0.236566
4	1.05408	0.810833	0.405416	0.931002	0.310334	0.517224	1.01301	0.857165	0.311696	0.679271	0.566059	0.339635	0	0	0			F	1	7	4	2	0.69897	0.413779	0.643256	0.150381
5	0.972999	0.810833	0.24325	0.931002	0.310334	0.206889	1.16886	0.701317	0.389621	1.01891	0.905695	0.113212	0	0	0			F	2	7	3	1.73205	0.60206	0.310334	0.557076	0.117382
6	0.972999	0.729749	0.24325	0.724113	0.413779	0.103445	0.857165	0.701317	0.311696	1.13212	0.566059	0.339635	0	0	0			F	3	7	2	1.41421	0.477121	0.206889	0.454851	0.0816675
avg	1.00003	0.66218	0.256764	0.999966	0.327575	0.275853	1.00003	0.766254	0.363646	1.00004	0.735877	0.339635	0	0	0			F	4	7	3	1.73205	0.60206	0.310334	0.557076	0.117382
sem	0.011034	0.0232763	0.0157983	0.033902	0.0129784	0.0388077	0.0191169	0.0127691	0.0157285	0.0468561	0.0260086	0.0206696	0	0	0			F	5	7	3	1.73205	0.60206	0.310334	0.557076	0.117382
sd	0.0662042	0.2	0.09479	0.203412	0.0778703	0.232846	0.114701	0.0766144	0.0943708	0.281136	0.156052	0.124017	0	0	0			F	6	7	4	2	0.69897	0.413779	0.643256	0.150381
																		F	1	21	6	2.44949	0.845098	0.620668	0.787825	0.209694
																		F	2	21	1	1	0.30103	0.103445	0.321628	0.0427506
																		F	3	21	1	1	0.30103	0.103445	0.321628	0.0427506
																		F	4	21	5	2.23607	0.778151	0.517224	0.719183	0.18105
																		F	5	21	2	1.41421	0.477121	0.206889	0.454851	0.0816675
																		F	6	21	1	1	0.30103	0.103445	0.321628	0.0427506
																		R	1	0	14	3.74166	1.17609	1.09094	1.04448	0.320341
																		R	2	0	12	3.4641	1.11394	0.935089	0.967	0.286701
																		R	3	0	12	3.4641	1.11394	0.935089	0.967	0.286701
																		R	4	0	13	3.60555	1.14613	1.01301	1.00649	0.303847
																		R	5	0	15	3.87298	1.20412	1.16886	1.08114	0.336232
																		R	6	0	11	3.31662	1.07918	0.857165	0.925832	0.268851
																		R	1	7	10	3.16228	1.04139	0.779241	0.882746	0.250235
																		R	2	7	9	3	1	0.701317	0.837447	0.230785
																		R	3	7	11	3.31662	1.07918	0.857165	0.925832	0.268851
																		R	4	7	11	3.31662	1.07918	0.857165	0.925832	0.268851
																		R	5	7	9	3	1	0.701317	0.837447	0.230785
																		R	6	7	9	3	1	0.701317	0.837447	0.230785
																		R	1	21	7	2.64575	0.90309	0.545469	0.738559	0.18906
																		R	2	21	4	2	0.69897	0.311696	0.558298	0.117833
																		R	3	21	4	2	0.69897	0.311696	0.558298	0.117833
																		R	4	21	4	2	0.69897	0.311696	0.558298	0.117833
																		R	5	21	5	2.23607	0.778151	0.389621	0.624196	0.142896
																		R	6	21	4	2	0.69897	0.311696	0.558298	0.117833
																		S	1	0	13	3.60555	1.14613	1.47175	1.21316	0.393005
																		S	2	0	7	2.64575	0.90309	0.792483	0.890215	0.253455
																		S	3	0	8	2.82843	0.954243	0.905695	0.95168	0.280053
																		S	4	0	6	2.44949	0.845098	0.679271	0.824179	0.225121
																		S	5	0	9	3	1	1.01891	1.00941	0.305116
																		S	6	0	10	3.16228	1.04139	1.13212	1.06401	0.328811
																		S	1	7	6	2.44949	0.845098	0.679271	0.824179	0.225121
																		S	2	7	8	2.82843	0.954243	0.905695	0.95168	0.280053
																		S	3	7	7	2.64575	0.90309	0.792483	0.890215	0.253455
																		S	4	7	5	2.23607	0.778151	0.566059	0.752369	0.194808
																		S	5	7	8	2.82843	0.954243	0.905695	0.95168	0.280053
																		S	6	7	5	2.23607	0.778151	0.566059	0.752369	0.194808
																		S	1	21	4	2	0.69897	0.452847	0.672939	0.16222
																		S	2	21	3	1.73205	0.60206	0.339635	0.582783	0.126987
																		S	3	21	4	2	0.69897	0.452847	0.672939	0.16222
																		S	4	21	3	1.73205	0.60206	0.339635	0.582783	0.126987
																		S	5	21	1	1	0.30103	0.113212	0.33647	0.0465778
																		S	6	21	3	1.73205	0.60206	0.339635	0.582783	0.126987

## Sheet: Fd 2021 effic
2021 Field experiment on Epn vs PC - Efficacy
Number of adult PC recovered from emergence cages
Field	Rep	Utc	SrLow	SrHigh	EPN
1	1	5	0	0
	2	6	0	0
	3	2	0	0
	4	2	0	0
	5	0	0	0
	6	1	0	0
	7	9	1	0
2	1	2	0	0
	2	3	4	0
	3	10	1	0
	4	1	1	0
	5	0	1	0
	6	0	0	0
	7	2	1	0
1	avg	3.57143	0.142857	0
	se	1.21218	0.142857	0
	sd	3.20713	0.377964	0
2	avg	2.57143	1.14286	0
	se	1.30671	0.508432	0
	sd	3.45722	1.34519	0
1+2	avg	3.07143	0.642857	0
	se	1.32495	0.44165	0
	sd	3.24545	1.08182	0
	%con	0	0.790698	1
Expt	EPN	Block	Adults	sqrt	log
1	Utc	1	5	2.23607	0.778151
1	Utc	2	6	2.44949	0.845098
1	Utc	3	2	1.41421	0.477121
1	Utc	4	2	1.41421	0.477121
1	Utc	5	0	0	0
1	Utc	6	1	1	0.30103
1	Utc	7	9	3	1
2	Utc	8	2	1.41421	0.477121
2	Utc	9	3	1.73205	0.60206
2	Utc	10	10	3.16228	1.04139
2	Utc	11	1	1	0.30103
2	Utc	12	0	0	0
2	Utc	13	0	0	0
2	Utc	14	2	1.41421	0.477121
1	SrL	1	0	0	0
1	SrL	2	0	0	0
1	SrL	3	0	0	0
1	SrL	4	0	0	0
1	SrL	5	0	0	0
1	SrL	6	0	0	0
1	SrL	7	1	1	0.30103
2	SrL	8	0	0	0
2	SrL	9	4	2	0.69897
2	SrL	10	1	1	0.30103
2	SrL	11	1	1	0.30103
2	SrL	12	1	1	0.30103
2	SrL	13	0	0	0
2	SrL	14	1	1	0.30103
1	SrH	1	0	0	0
1	SrH	2	0	0	0
1	SrH	3	0	0	0
1	SrH	4	0	0	0
1	SrH	5	0	0	0
1	SrH	6	0	0	0
1	SrH	7	0	0	0
2	SrH	8	0	0	0
2	SrH	9	0	0	0
2	SrH	10	0	0	0
2	SrH	11	0	0	0
2	SrH	12	0	0	0
2	SrH	13	0	0	0
2	SrH	14	0	0	0

## Sheet: Fd 2021 persist
2021 Field experiment on Epn vs PC - Epn persistence													Sp	Rep	Field	dat	absol	absqrt	ablog	relat	relsqrt	rellog
Total waxworms infected													RL	1	1	0	6	2.44949	0.845098	0.428571	0.654654	0.154902
EPN		RL			RH			Utc (all Sg-type)					RL	2	1	0	16	4	1.23045	1.14286	1.06904	0.330993
Field	Rep	0	8	21	0	8	21	0	8	21			RL	3	1	0	11	3.31662	1.07918	0.785714	0.886405	0.251812
1	1	6	3	14	23	22	11	2	2	1			RL	4	1	0	18	4.24264	1.27875	1.28571	1.13389	0.359022
	2	16	5	6	26	16	9	1	2	2			RL	5	1	0	17	4.12311	1.25527	1.21429	1.10195	0.345234
	3	11	8	8	20	9	8	3	0	1			RL	6	1	0	14	3.74166	1.17609	1	1	0.30103
	4	18	7	5	24	15	13	5	2	2			RL	7	1	0	16	4	1.23045	1.14286	1.06904	0.330993
	5	17	7	8	22	14	11	1	1	2			RL	8	2	0	10	3.16228	1.04139	1.06045	1.02978	0.313961
	6	14	3	6	20	12	5	2	1	4			RL	9	2	0	14	3.74166	1.17609	1.48462	1.21845	0.395261
	7	16	4	6	23	7	6	2	2	4			RL	10	2	0	8	2.82843	0.954243	0.848356	0.921063	0.266786
2	1	10	7	3	23	12	13	1	2	0			RL	11	2	0	5	2.23607	0.778151	0.530223	0.728164	0.184755
	2	14	7	7	19	11	8	1	0	0			RL	12	2	0	10	3.16228	1.04139	1.06045	1.02978	0.313961
	3	8	8	3	8	9	5	2	1	3			RL	13	2	0	6	2.44949	0.845098	0.636267	0.797664	0.213854
	4	5	8	2	15	8	4	0	1	1			RL	14	2	0	13	3.60555	1.14613	1.37858	1.17413	0.376318
	5	10	9	9	15	15	10	0	3	0			RL	1	1	8	3	1.73205	0.60206	0.214286	0.46291	0.0843209
	6	6	6	4	20	12	5	0	2	0			RL	2	1	8	5	2.23607	0.778151	0.357143	0.597614	0.132626
	7	13	8	5	11	14	7	3	0	0			RL	3	1	8	8	2.82843	0.954243	0.571429	0.755929	0.196295
1	1avg	14	5.28571	7.57143	22.5714	13.5714	9	2.28571	1.42857	2.28571			RL	4	1	8	7	2.64575	0.90309	0.5	0.707107	0.176091
	1sem	0.600453	0.294095	0.435321	0.307028	0.704008	0.412393	0.197162	0.112399	0.179081			RL	5	1	8	7	2.64575	0.90309	0.5	0.707107	0.176091
	1sd	4.20317	2.05866	3.04725	2.1492	4.92805	2.88675	1.38013	0.786796	1.25357			RL	6	1	8	3	1.73205	0.60206	0.214286	0.46291	0.0843209
2	2avg	9.42857	7.57143	4.71429	15.8571	11.5714	7.42857	1	1.28571	0.571429			RL	7	1	8	4	2	0.69897	0.285714	0.534522	0.109144
	2sem	0.479917	0.139414	0.356803	0.748825	0.358162	0.458162	0.164957	0.158957	0.161985			RL	8	2	8	7	2.64575	0.90309	0.742312	0.861575	0.241126
	2sd	3.35942	0.9759	2.49762	5.24177	2.50713	3.20713	1.1547	1.1127	1.13389			RL	9	2	8	7	2.64575	0.90309	0.742312	0.861575	0.241126
1+2	Tavg	11.7143	6.42857	6.14286	19.2143	12.5714	8.21429	1.64286	1.35714	1.42857			RL	10	2	8	8	2.82843	0.954243	0.848356	0.921063	0.266786
	Tsem	0.31126	0.13928	0.21856	0.370814	0.278359	0.217338	0.0994772	0.0663416	0.103753			RL	11	2	8	8	2.82843	0.954243	0.848356	0.921063	0.266786
	Tsd	4.35764	1.94992	3.05984	5.19139	3.89703	3.04274	1.39268	0.928783	1.45255			RL	12	2	8	9	3	1	0.954401	0.976934	0.291014
													RL	13	2	8	6	2.44949	0.845098	0.636267	0.797664	0.213854
													RL	14	2	8	8	2.82843	0.954243	0.848356	0.921063	0.266786
													RL	1	1	21	14	3.74166	1.17609	1	1	0.30103
													RL	2	1	21	6	2.44949	0.845098	0.428571	0.654654	0.154902
													RL	3	1	21	8	2.82843	0.954243	0.571429	0.755929	0.196295
													RL	4	1	21	5	2.23607	0.778151	0.357143	0.597614	0.132626
													RL	5	1	21	8	2.82843	0.954243	0.571429	0.755929	0.196295
													RL	6	1	21	6	2.44949	0.845098	0.428571	0.654654	0.154902
													RL	7	1	21	6	2.44949	0.845098	0.428571	0.654654	0.154902
													RL	8	2	21	3	1.73205	0.60206	0.318134	0.564033	0.119959
	2021 field baiting PC - summary												RL	9	2	21	7	2.64575	0.90309	0.742312	0.861575	0.241126
	Relative to 0 DAT												RL	10	2	21	3	1.73205	0.60206	0.318134	0.564033	0.119959
		RL			RH			Utc (all Sg-type					RL	11	2	21	2	1.41421	0.477121	0.212089	0.460531	0.0835345
Field	Rep	0	8	21	0	8	21	0	8	21			RL	12	2	21	9	3	1	0.954401	0.976934	0.291014
1	1	0.428571	0.214286	1	1.01905	0.974745	0.487373	0.873362	0.873362	0.436681			RL	13	2	21	4	2	0.69897	0.424178	0.65129	0.153564
	2	1.14286	0.357143	0.428571	1.15197	0.708906	0.398759	0.436681	0.873362	0.873362			RL	14	2	21	5	2.23607	0.778151	0.530223	0.728164	0.184755
	3	0.785714	0.571429	0.571429	0.886132	0.398759	0.354453	1.31004	0	0.436681			RH	1	1	0	23	4.79583	1.38021	1.01905	1.00948	0.305147
	4	1.28571	0.5	0.357143	1.06336	0.664599	0.575986	2.18341	0.873362	0.873362			RH	2	1	0	26	5.09902	1.43136	1.15197	1.0733	0.332837
	5	1.21429	0.5	0.571429	0.974745	0.620292	0.487373	0.436681	0.436681	0.873362			RH	3	1	0	20	4.47214	1.32222	0.886132	0.941346	0.275572
	6	1	0.214286	0.428571	0.886132	0.531679	0.221533	0.873362	0.436681	1.74672			RH	4	1	0	24	4.89898	1.39794	1.06336	1.03119	0.314575
	7	1.14286	0.285714	0.428571	1.01905	0.310146	0.26584	0.873362	0.873362	1.74672			RH	5	1	0	22	4.69042	1.36173	0.974745	0.987292	0.295511
2	1	1.06045	0.742312	0.318134	1.45019	0.75662	0.819672	1	2	0			RH	6	1	0	20	4.47214	1.32222	0.886132	0.941346	0.275572
	2	1.48462	0.742312	0.742312	1.19798	0.693569	0.504414	1	0	0			RH	7	1	0	23	4.79583	1.38021	1.01905	1.00948	0.305147
	3	0.848356	0.848356	0.318134	0.504414	0.567465	0.315259	2	1	3			RH	8	2	0	23	4.79583	1.38021	1.45019	1.20424	0.3892
	4	0.530223	0.848356	0.212089	0.945776	0.504414	0.252207	0	1	1			RH	9	2	0	19	4.3589	1.30103	1.19798	1.09452	0.342024
	5	1.06045	0.954401	0.954401	0.945776	0.945776	0.630517	0	3	0			RH	10	2	0	8	2.82843	0.954243	0.504414	0.710221	0.177367
	6	0.636267	0.636267	0.424178	1.26103	0.75662	0.315259	0	2	0			RH	11	2	0	15	3.87298	1.20412	0.945776	0.97251	0.289093
	7	1.37858	0.848356	0.530223	0.693569	0.882724	0.441362	3	0	0			RH	12	2	0	15	3.87298	1.20412	0.945776	0.97251	0.289093
1	1avg	1	0.377551	0.540816	1.00006	0.601304	0.398759	0.998129	0.62383	0.998129			RH	13	2	0	20	4.47214	1.32222	1.26103	1.12296	0.354307
	1sem	0.0428895	0.0210068	0.0310944	0.0136034	0.0311922	0.0182717	0.0860968	0.0490827	0.0782013			RH	14	2	0	11	3.31662	1.07918	0.693569	0.832808	0.228803
	1sd	0.300227	0.147047	0.217661	0.0952236	0.218345	0.127902	0.602677	0.343579	0.547409			RH	1	1	8	22	4.69042	1.36173	0.974745	0.987292	0.295511
2	2avg	0.999849	0.802909	0.499924	0.99982	0.729598	0.468384	1	1.28571	0.571429			RH	2	1	8	16	4	1.23045	0.708906	0.841965	0.232718
	2sem	0.0508926	0.0147841	0.037837	0.0472147	0.0225827	0.0288879	0.164957	0.158957	0.161985			RH	3	1	8	9	3	1	0.398759	0.631474	0.145743
	2sd	0.356248	0.103489	0.264859	0.330503	0.158079	0.202215	1.1547	1.1127	1.13389			RH	4	1	8	15	3.87298	1.20412	0.664599	0.815229	0.22131
1+2	Tavg	0.999924	0.59023	0.52037	0.999942	0.665451	0.433572	0.999064	0.954772	0.784779			RH	5	1	8	14	3.74166	1.17609	0.620292	0.787586	0.209593
	Tsem	0.0226076	0.0180185	0.0167047	0.0166904	0.0139182	0.0118941	0.0632062	0.0616052	0.0631135			RH	6	1	8	12	3.4641	1.11394	0.531679	0.729163	0.185168
	Tsd	0.316507	0.252259	0.233866	0.233666	0.194855	0.166518	0.884887	0.862473	0.883589			RH	7	1	8	7	2.64575	0.90309	0.310146	0.556908	0.11732
													RH	8	2	8	12	3.4641	1.11394	0.75662	0.869839	0.244678
													RH	9	2	8	11	3.31662	1.07918	0.693569	0.832808	0.228803
													RH	10	2	8	9	3	1	0.567465	0.753303	0.195198
													RH	11	2	8	8	2.82843	0.954243	0.504414	0.710221	0.177367
													RH	12	2	8	15	3.87298	1.20412	0.945776	0.97251	0.289093
													RH	13	2	8	12	3.4641	1.11394	0.75662	0.869839	0.244678
													RH	14	2	8	14	3.74166	1.17609	0.882724	0.939534	0.274787
													RH	1	1	21	11	3.31662	1.07918	0.487373	0.698121	0.17242
													RH	2	1	21	9	3	1	0.398759	0.631474	0.145743
													RH	3	1	21	8	2.82843	0.954243	0.354453	0.595359	0.131764
													RH	4	1	21	13	3.60555	1.14613	0.575986	0.758937	0.197552
													RH	5	1	21	11	3.31662	1.07918	0.487373	0.698121	0.17242
													RH	6	1	21	5	2.23607	0.778151	0.221533	0.470673	0.0869052
													RH	7	1	21	6	2.44949	0.845098	0.26584	0.515596	0.102379
													RH	8	2	21	13	3.60555	1.14613	0.819672	0.905357	0.259993
													RH	9	2	21	8	2.82843	0.954243	0.504414	0.710221	0.177367
													RH	10	2	21	5	2.23607	0.778151	0.315259	0.561479	0.119011
													RH	11	2	21	4	2	0.69897	0.252207	0.502202	0.0976761
													RH	12	2	21	10	3.16228	1.04139	0.630517	0.794051	0.212325
													RH	13	2	21	5	2.23607	0.778151	0.315259	0.561479	0.119011
													RH	14	2	21	7	2.64575	0.90309	0.441362	0.664351	0.158773
